# Supplementary material for: In-Depth Longitudinal Comparison of Clinical Specimens to Detect SARS-CoV-2
Source: Pathogens. 2021 Oct 21;10(11):1362. doi: 10.3390/pathogens10111362 (PMC8622859; doi:10.3390/pathogens10111362)
Supplement: Supplementary file 1 [file pathogens-10-01362-s001.zip]

Archive with 1 entries (1 files):
- pathogens-1383064-supplementary.pdf
